# Supplementary material for: Isolable f-element diphosphene complexes by phosphinidene group transfer and coupling at uranium
Source: Nat Commun. 2025 Nov 25;16:10445. doi: 10.1038/s41467-025-65433-4 (PMC12647618; doi:10.1038/s41467-025-65433-4)
Supplement: Supplementary file 3 — Source Data [file 41467_2025_65433_MOESM3_ESM.xlsx]

## Sheet: Cmpd6
6
1.C 3.154487 2.835961 -5.817713
2.C 5.447713 1.470093 -4.951405
3.C -4.258078 -1.689877 -4.867923
4.C 6.731360 1.024109 -4.654677
5.C -2.072813 -0.430835 -4.788447
6.C 2.774693 -3.735007 -4.429385
7.C -1.905981 -3.418388 -4.443468
8.C 3.134784 2.329758 -4.358715
9.C -1.332900 -4.645713 -4.155316
10.C 1.915504 1.401274 -4.226207
11.C 4.462563 1.636624 -3.966512
12.C -3.070710 -1.273677 -3.959779
13.C 7.084541 0.834564 -3.324136
14.C 2.953726 3.568932 -3.459868
15.C -2.377757 -2.554268 -3.438703
16.C 4.136380 -2.059858 -3.225138
17.C -3.803872 4.886753 -2.959450
18.C 2.842586 -2.891281 -3.136714
19.C 1.591342 -2.000992 -3.148910
20.C -3.659135 -0.351400 -2.884713
21.C -1.272495 -5.064938 -2.828578
22.C 4.795885 1.246890 -2.627720
23.C -2.297521 2.957430 -2.632445
24.C 6.156795 0.972579 -2.280146
25.C 2.813983 -5.151328 -2.018879
26.C -3.505521 3.694191 -2.023058
27.C -4.779626 2.826313 -2.030467
28.C -2.212738 -2.955391 -2.080731
29.C 2.878764 -3.759114 -1.861501
30.C -1.723369 -4.268732 -1.768991
31.C 2.913075 -6.029252 -0.948951
32.C 8.204423 0.846152 -0.742372
33.C 6.660953 0.871723 -0.821160
34.C -3.196173 4.135114 -0.573599
35.C 0.823811 4.071891 -0.609231
36.C 3.010955 -3.234102 -0.531248
37.C -3.125347 5.513633 -0.321116
38.C -1.222218 -6.321239 -0.322809
39.C -1.736618 -4.865382 -0.345336
40.C 6.178537 -0.423448 -0.150498
41.C 3.194650 4.898208 -0.161007
42.C 6.203599 2.105013 -0.010994
43.C -6.205408 -2.103892 0.010279
44.C -6.177848 0.424730 0.150457
45.C -3.196112 -4.897168 0.160831
46.C 1.219609 6.320569 0.323113
47.C 3.126457 -5.513876 0.321592
48.C 1.735303 4.865166 0.345579
49.C -8.205055 -0.842903 0.742092
50.C 3.197139 -4.135350 0.574054
51.C -3.010483 3.233882 0.531794
52.C -0.824646 -4.072930 0.609742
53.C -6.661651 -0.869902 0.820793
54.C -2.912230 6.029028 0.949463
55.C 1.722951 4.268542 1.769218
56.C -2.878469 3.758938 1.862124
57.C 4.780467 -2.825708 2.030092
58.C -2.813509 5.151133 2.019482
59.C 3.506917 -3.694405 2.023382
60.C -6.157368 -0.971694 2.279892
61.C 2.212839 2.955306 2.080816
62.C -4.796579 -1.246655 2.627347
63.C 2.298722 -2.958526 2.633483
64.C 1.272359 5.064682 2.829028
65.C 3.806743 -4.886852 2.959341
66.C 3.659401 0.351095 2.884466
67.C -7.085106 -0.833108 3.323854
68.C -2.842839 2.890967 3.137222
69.C -1.591991 2.000073 3.149520
70.C -4.137062 2.060176 3.225272
71.C -2.954567 -3.568824 3.459111
72.C 2.378493 2.554273 3.438775
73.C -4.463516 -1.636583 3.966194
74.C 3.072170 1.274003 3.959630
75.C 1.333500 4.645548 4.155763
76.C -1.916719 -1.401730 4.227095
77.C -3.136086 -2.330197 4.358524
78.C -6.731988 -1.022679 4.654383
79.C -2.774571 3.734470 4.430008
80.C 1.906978 3.418369 4.443714
81.C -5.448590 -1.469334 4.951102
82.C 4.260647 1.690944 4.866018
83.C 2.075390 0.431531 4.790009
84.C -3.156497 -2.837328 5.817166
85.H 3.216031 2.015330 -6.546894
86.H 2.217851 3.379084 -6.012813
87.H 5.209727 1.709351 -5.985057
88.H 3.986892 3.530096 -6.001883
89.H 7.465012 0.879742 -5.448183
90.H -3.923881 -2.297689 -5.718143
91.H -1.672941 -0.997508 -5.638811
92.H -4.760171 -0.795461 -5.269455
93.H -1.992284 -3.113183 -5.486228
94.H 2.792771 -3.049193 -5.289124
95.H -2.571390 0.466753 -5.186907
96.H -0.958799 -5.284667 -4.955430
97.H 2.007409 0.542120 -4.904949
98.H 3.633227 -4.414258 -4.530293
99.H -4.995458 -2.280927 -4.305569
100.H 1.845868 -4.319499 -4.493255
101.H 0.998244 1.949112 -4.492931
102.H -1.224172 -0.109956 -4.168501
103.H -4.049070 4.494129 -3.957678
104.H 4.105163 -1.390114 -4.097562
105.H 1.539539 -1.431226 -4.086712
106.H 2.028941 4.102061 -3.730467
107.H 3.798995 4.262768 -3.581345
108.H 8.115659 0.577342 -3.092680
109.H 5.009008 -2.721542 -3.332628
110.H -2.543767 2.565736 -3.631607
111.H -4.240188 0.444988 -3.365248
112.H -2.939985 5.555967 -3.074367
113.H 1.795466 1.021453 -3.207316
114.H 2.685150 -5.563067 -3.016070
115.H -5.043441 2.537626 -3.060132
116.H 0.678588 -2.607475 -3.057857
117.H -4.663147 5.479333 -2.614582
118.H -1.449101 3.648401 -2.737675
119.H -0.860735 -6.047485 -2.614092
120.H 2.890976 3.288234 -2.405295
121.H 4.288941 -1.444153 -2.333568
122.H -4.328375 -0.886415 -2.197064
123.H -2.836807 0.175225 -2.358465
124.H 1.583190 -1.279366 -2.321381
125.H -1.955394 2.127621 -2.003498
126.H -5.625124 3.391133 -1.610439
127.H 8.651329 1.725138 -1.227354
128.H 0.804335 4.559431 -1.595139
129.H -4.658024 1.920541 -1.432018
130.H 8.631233 -0.058553 -1.197552
131.H 2.851140 -7.106358 -1.107041
132.H -3.243510 6.211194 -1.145526
133.H 3.238336 5.351972 -1.161834
134.H -6.575850 -2.034163 -1.024995
135.H -1.822556 -6.987051 -0.959437
136.H -6.503756 0.469066 -0.899515
137.H 1.286709 6.697944 -0.707877
138.H 6.560854 -1.313451 -0.670671
139.H -0.168459 -6.387193 -0.629269
140.H -8.507475 -0.851386 -0.315669
141.H 6.605341 3.027899 -0.453913
142.H 1.163019 3.039912 -0.750333
143.H -3.820995 -5.499979 -0.515628
144.H 5.111998 2.207390 0.020368
145.H -0.204403 4.039711 -0.221005
146.H 3.628134 3.893763 -0.222580
147.H 8.506718 0.854652 0.315405
148.H 5.082239 -0.530005 -0.174720
149.H -5.113812 -2.207603 -0.019585
150.H -5.081384 0.529455 0.173792
151.H -3.628720 -3.892371 0.222557
152.H -6.609457 -3.026113 0.452759
153.H 3.819128 5.501741 0.515157
154.H 0.203709 -4.041562 0.221828
155.H 0.165893 6.385585 0.630008
156.H -6.558231 1.315067 0.671527
157.H -1.290097 -6.698671 0.708102
158.H 6.503615 -0.466601 0.899776
159.H -8.630930 0.062369 1.197062
160.H 1.819594 6.986995 0.959403
161.H 6.575032 2.036766 1.023970
162.H -8.652769 -1.721292 1.227392
163.H -2.850320 7.106130 1.107489
164.H -1.163027 -3.040656 0.750859
165.H 3.244972 -6.211431 1.145943
166.H -3.240536 -5.351077 1.161540
167.H 5.626039 -3.389986 1.609445
168.H 4.658002 -1.919907 1.431901
169.H -0.805870 -4.560537 1.595615
170.H 1.955856 -2.128738 2.004907
171.H 4.666060 -5.478935 2.613686
172.H 4.328508 0.885644 2.196298
173.H -4.289396 1.444349 2.333786
174.H 0.860186 6.047061 2.614705
175.H 2.836498 -0.175219 2.358772
176.H -2.891513 -3.287689 2.404724
177.H -1.583878 1.278795 2.321734
178.H -2.684859 5.562933 3.016681
179.H -8.115925 -0.574992 3.092187
180.H 5.044832 -2.537039 3.059623
181.H 1.450756 -3.650021 2.738904
182.H 2.943344 -5.556570 3.074938
183.H -0.678938 2.606172 3.059095
184.H -5.009410 2.722291 3.332148
185.H 4.240378 -0.445422 3.364922
186.H -3.799795 -4.262834 3.579881
187.H -1.796279 -1.021285 3.208510
188.H 2.545128 -2.566925 3.632653
189.H -2.029871 -4.102065 3.729754
190.H 4.052533 -4.494272 3.957450
191.H -4.106642 1.390621 4.097876
192.H -1.540862 1.429921 4.087133
193.H 4.997266 2.281598 4.302220
194.H 1.226047 0.110226 4.171259
195.H -1.845594 4.318693 4.493829
196.H -3.632910 4.413929 4.531090
197.H -0.999556 -1.949780 4.493757
198.H 0.959585 5.284416 4.956017
199.H -2.008700 -0.542967 4.906312
200.H -7.465495 -0.877688 5.447926
201.H 2.574578 -0.465789 5.188325
202.H -2.792761 3.048548 5.289659
203.H 4.763354 0.796903 5.267606
204.H 1.993927 3.113303 5.486437
205.H 3.927447 2.299475 5.716123
206.H 1.676489 0.998571 5.640595
207.H -5.210840 -1.708786 5.984855
208.H -3.989119 -3.531365 6.000595
209.H -2.220085 -3.380762 6.012378
210.H -3.218157 -2.017219 6.546894
211.O 3.808165 1.126609 -1.672357
212.O -2.513092 -2.082387 -1.056514
213.O 2.956490 -1.865000 -0.317750
214.O -2.956632 1.864723 0.318800
215.O 2.512966 2.082292 1.056572
216.O -3.808795 -1.126831 1.672043
217.P -0.028724 0.390663 -0.960261
218.P 0.028636 -0.391112 0.960807
219.U 2.609487 0.271579 -0.086570
220.U -2.609314 -0.271768 0.086333
-1274.25517702 eV

## Sheet: Cmpd7
7
1.C 0.058520 -3.392241 -5.716156
2.C 2.634766 3.101022 -5.076802
3.C 2.912533 -1.398108 -4.515387
4.C 4.409223 -1.462911 -4.214582
5.C -0.248376 -3.397701 -4.201969
6.C -0.990085 -4.707442 -3.852819
7.C 2.562402 -4.662718 -3.704420
8.C -1.158182 -2.197771 -3.877528
9.C 5.086802 0.825936 -3.601935
10.C -4.751583 2.739531 -3.497558
11.C 0.393191 1.790311 -3.467263
12.C 0.628690 5.243446 -3.115659
13.C -3.519197 0.615924 -2.960813
14.C -5.972971 0.790424 -2.488672
15.C 4.563561 1.880395 -2.625148
16.C -4.638562 1.567572 -2.497667
17.C 3.045271 5.276634 -2.425771
18.C 1.745136 4.442876 -2.410039
19.C 5.791502 -1.085200 -2.217599
20.C 1.022631 -3.508319 -1.320949
21.C 5.136683 -1.919108 -1.116518
22.C 1.339046 4.189497 -0.946597
23.C -2.502306 3.028228 -0.713731
24.C -5.482990 3.597269 -0.280307
25.C -2.980627 -2.543905 -0.114791
26.C -1.990439 -5.574120 1.052895
27.C -5.498222 0.512040 1.004427
28.C 6.450125 0.169766 1.138193
29.C 3.552005 1.112369 1.422282
30.C -4.968856 -3.761576 1.880305
31.C -1.952765 -4.482122 2.145806
32.C -0.530064 -3.899230 2.239793
33.C -5.710329 1.041239 2.421506
34.C 5.469595 -2.807562 2.515198
35.C 3.012989 -2.317260 2.522638
36.C 4.414610 -1.682367 2.604007
37.C 0.672471 3.681881 2.640093
38.C -2.316513 -5.124817 3.502482
39.C -3.197302 2.593003 3.701841
40.C -4.850381 -0.715641 3.918269
41.C 4.572247 -0.956278 3.958240
42.C -3.552466 -1.524303 3.981373
43.C 0.326177 0.220947 3.934039
44.C 0.490787 3.370255 4.137321
45.C -4.240353 1.645829 4.296562
46.C 1.873552 3.110482 4.775592
47.C -0.146889 4.598199 4.825163
48.C -1.141845 1.683770 6.176799
49.H -0.880896 -3.478511 -6.292158
50.H 0.703588 -4.232677 -6.015683
51.H 0.545342 -2.457778 -6.033880
52.H 2.668424 2.175582 -5.673078
53.H 1.944454 3.790955 -5.588491
54.H 2.692506 -2.102469 -5.336440
55.H 5.021397 -1.249918 -5.113341
56.H 3.634988 3.559848 -5.109436
57.H 2.658794 -0.397994 -4.909333
58.H 2.925386 -4.546386 -4.737261
59.H -4.931823 2.351176 -4.516482
60.H 4.584419 0.977365 -4.567231
61.H -1.919621 -4.785165 -4.445488
62.H -2.106694 -2.270796 -4.439137
63.H 0.873066 5.463622 -4.166756
64.H -0.386211 -5.601627 -4.074776
65.H -0.681849 -1.244570 -4.147012
66.H 4.645198 -2.484212 -3.885459
67.H -3.760264 0.194677 -3.953351
68.H 2.055936 -5.639771 -3.646794
69.H 0.510673 0.951702 -4.172170
70.H 6.177476 0.923984 -3.772657
71.H -0.406362 2.432392 -3.866575
72.H -6.208373 0.432133 -3.507449
73.H -3.829417 3.340506 -3.538341
74.H 3.384999 5.500961 -3.448498
75.H -5.585187 3.415748 -3.252416
76.H 3.441240 -4.710718 -3.042074
77.H -0.333711 4.709801 -3.097253
78.H 4.821024 2.880122 -3.018264
79.H -2.549282 1.127300 -3.046603
80.H 6.539014 -1.666624 -2.793481
81.H -1.276117 -4.748411 -2.790764
82.H 0.475249 6.211712 -2.605643
83.H -1.411865 -2.143435 -2.808473
84.H -6.819736 1.412721 -2.158884
85.H -3.384827 -0.226411 -2.267006
86.H 0.013830 1.374579 -2.513442
87.H 2.881429 6.242884 -1.914958
88.H -5.923634 -0.094190 -1.836755
89.H 6.316718 -0.245768 -1.742094
90.H 3.864521 4.765859 -1.897158
91.H 5.099532 1.791358 -1.664370
92.H 4.646291 -2.801448 -1.562944
93.H -2.394251 3.761214 -1.527501
94.H -5.424823 4.424186 -1.006076
95.H 0.516040 -4.465958 -1.132804
96.H 0.381445 -2.714409 -0.904712
97.H -1.700060 2.280703 -0.845750
98.H 1.957072 -3.522287 -0.737034
99.H 0.406825 3.609958 -0.871069
100.H -3.124173 -3.396724 -0.794721
101.H -6.525765 3.243091 -0.273912
102.H 5.928789 -2.319697 -0.459245
103.H 1.174801 5.147130 -0.420695
104.H 2.119065 3.639247 -0.401089
105.H -3.731515 -1.785976 -0.394237
106.H -1.984361 -2.125094 -0.338968
107.H -1.685179 -5.182433 0.070426
108.H -2.320888 3.566221 0.230240
109.H -6.346458 0.842371 0.380428
110.H 6.588794 1.011280 0.441303
111.H -5.264830 4.020121 0.713109
112.H 7.161069 -0.622279 0.856259
113.H 3.635299 1.810274 0.570519
114.H 0.411260 1.320449 0.171486
115.H -2.992162 -6.019195 0.940744
116.H -1.295440 -6.394187 1.309693
117.H -5.550038 -0.591024 1.013239
118.H -5.064850 -4.722946 1.350219
119.H -0.221681 -3.395351 1.311850
120.H -5.713420 -3.074458 1.448530
121.H 5.378556 -3.380513 1.579591
122.H 2.888820 -2.894236 1.594985
123.H 2.486886 0.864077 1.557057
124.H 6.741682 0.525162 2.139804
125.H 3.876915 1.669546 2.313953
126.H -5.706046 2.138984 2.378005
127.H 1.109284 2.834723 2.090199
128.H 0.202357 -4.702614 2.437235
129.H -0.287102 3.925849 2.161586
130.H 6.499434 -2.424069 2.582754
131.H 1.347392 4.546079 2.504707
132.H -6.687730 0.726157 2.838012
133.H 2.208870 -1.567133 2.550575
134.H -5.246823 -3.942531 2.930376
135.H -3.638731 3.138212 2.849369
136.H -0.449845 -3.163305 3.052335
137.H 5.329679 -3.522045 3.346818
138.H -3.319014 -5.579681 3.494964
139.H 0.615997 0.148977 2.869961
140.H -5.559798 -1.260267 3.280366
141.H 2.854183 -3.006203 3.371732
142.H -1.594545 -5.925733 3.745334
143.H 5.567313 -0.497201 4.072186
144.H -2.278365 -4.395324 4.325953
145.H 3.818969 -0.164705 4.090963
146.H -0.282138 -0.668202 4.170389
147.H 2.407977 2.289996 4.273809
148.H -3.776328 -2.513624 4.419694
149.H -1.128229 4.850294 4.394704
150.H -2.952718 3.365711 4.452280
151.H -5.142507 2.186601 4.645754
152.H 2.505915 4.013536 4.694410
153.H 0.502105 5.483381 4.693556
154.H -2.849835 -1.040435 4.681625
155.H 4.445379 -1.672260 4.790449
156.H 1.247420 0.144400 4.530976
157.H -5.316438 -0.602999 4.917150
158.H -3.792051 1.147696 5.166954
159.H 1.800110 2.860172 5.846166
160.H -0.278694 4.447687 5.907631
161.H -1.834896 2.479927 6.489294
162.H -1.618370 0.714968 6.393948
163.H -0.250974 1.759428 6.821493
164.N 2.142921 -1.689572 -3.289924
165.N 4.745571 -0.531358 -3.111186
166.N 3.114756 1.689325 -2.428742
167.N 4.153942 -1.086445 -0.400105
168.N -4.192037 0.970688 0.489493
169.N -2.961641 -1.607295 2.633970
170.N -4.595815 0.608414 3.298498
171.N -2.021768 1.814385 3.267844
172.P -0.002466 -0.055412 -0.005178
173.Si 2.018437 2.752951 -3.307290
174.Si 1.379851 -3.269099 -3.164677
175.Si -4.223989 2.239216 -0.731401
176.Si 4.637476 -0.420665 1.156559
177.Si -3.199878 -3.076507 1.694671
178.Si -0.627805 1.802945 4.344559
179.U 2.401705 -0.275020 -1.561263
180.U -2.350103 0.307572 1.619074
-969.46807810 eV

## Sheet: Cmpd8
8
1.C -1.330318 -1.127842 -6.017288
2.C -3.814533 -1.099943 -5.689451
3.C -2.455307 -0.942805 -4.972415
4.C -0.228616 4.284889 -4.823294
5.C -2.706779 -3.962786 -4.208911
6.C -2.365568 0.478880 -4.386999
7.C 3.209518 4.078315 -4.117200
8.C 5.617087 -1.866173 -3.447072
9.C 1.554682 1.551680 -3.713355
10.C 0.217278 4.400843 -3.347264
11.C 0.493527 5.890173 -3.036308
12.C -0.385318 -2.348813 -3.107619
13.C 3.281579 -2.444176 -2.744095
14.C -0.929410 3.918968 -2.437798
15.C 4.753249 -2.416395 -2.289999
16.C -4.602960 -2.045501 -2.281054
17.C 5.207182 -3.859292 -1.971646
18.C 5.215367 1.227179 -1.662789
19.C -5.060967 -3.229111 -1.435835
20.C 4.406023 4.203756 -0.731492
21.C 5.833469 2.197583 -0.659636
22.C 2.887451 4.364592 -0.759829
23.C -4.007845 2.119500 -0.751326
24.C 6.758947 -1.252164 -0.200165
25.C -6.757718 1.252594 0.198404
26.C -5.834922 -2.195435 0.659595
27.C -4.408691 -4.202437 0.732348
28.C -2.890388 -4.365475 0.760293
29.C 4.009511 -2.124996 0.747066
30.C 5.059755 3.231419 1.436504
31.C -5.216752 -1.226908 1.664244
32.C -5.204902 3.859910 1.966999
33.C -4.750035 2.417425 2.285665
34.C 4.602087 2.047864 2.281856
35.C 0.928572 -3.920168 2.439392
36.C -3.277465 2.444701 2.736935
37.C -0.496234 -5.891004 3.036480
38.C 0.383812 2.346694 3.106957
39.C -5.611559 1.868272 3.444820
40.C -0.218792 -4.402064 3.348041
41.C -1.552638 -1.551360 3.710917
42.C -3.210494 -4.075844 4.118257
43.C 2.700018 3.966067 4.208948
44.C 2.369904 -0.476661 4.389478
45.C 0.226280 -4.286647 4.824222
46.C 2.456785 0.945721 4.973746
47.C 3.816385 1.105792 5.689425
48.C 1.332818 1.128477 6.020089
49.H -1.455959 -0.402524 -6.841110
50.H -3.888541 -0.375019 -6.520476
51.H -1.339737 -2.133881 -6.465445
52.H -3.943408 -2.104527 -6.120184
53.H 0.540408 4.649602 -5.522119
54.H -0.333549 -0.963239 -5.582546
55.H -2.185923 -4.168181 -5.158434
56.H -4.664346 -0.905853 -5.018255
57.H 2.885183 4.190350 -5.164396
58.H -1.135958 4.892969 -4.990963
59.H -2.450469 1.235798 -5.186480
60.H -0.474826 3.248785 -5.100009
61.H -3.784611 -4.075989 -4.399951
62.H 5.524351 -2.520355 -4.333102
63.H 1.337953 1.548428 -4.791527
64.H 4.098890 3.428555 -4.121361
65.H 3.522491 5.074374 -3.767813
66.H 5.297105 -0.859666 -3.754801
67.H -1.407427 0.650606 -3.875164
68.H 1.323332 6.299123 -3.632757
69.H -2.406228 -4.748026 -3.497133
70.H 0.174759 -2.766719 -3.958118
71.H 3.168680 -3.077186 -3.642961
72.H -3.166583 0.668836 -3.658563
73.H -0.403088 6.493505 -3.267410
74.H 6.686115 -1.820831 -3.187008
75.H -4.881413 -2.247800 -3.329080
76.H 2.467224 0.953877 -3.561843
77.H 5.103273 -4.495062 -2.869904
78.H 2.916558 -1.437632 -2.995207
79.H 0.726571 1.030738 -3.209847
80.H 0.072353 -1.378702 -2.863239
81.H -1.820029 4.558725 -2.572610
82.H -1.232675 2.887922 -2.669935
83.H 4.689639 1.798427 -2.445389
84.H 6.030226 0.692626 -2.179627
85.H 0.722768 6.053761 -1.972789
86.H -0.212393 -3.016339 -2.249380
87.H -5.170119 -1.144052 -1.992814
88.H 2.615384 -2.849271 -1.968142
89.H -4.489187 -4.113305 -1.750436
90.H 6.262475 -3.907222 -1.659949
91.H 4.758400 4.101623 -1.765830
92.H -6.137620 -3.452337 -1.578569
93.H -0.645764 3.950503 -1.375641
94.H -3.986157 1.449956 -1.626598
95.H 6.567785 2.878902 -1.132737
96.H 4.598569 -4.316760 -1.176353
97.H 2.637431 5.297845 -1.291453
98.H -0.681249 0.907773 -1.464367
99.H 7.407290 -0.749792 -0.933378
100.H -4.534739 3.035406 -1.061424
101.H -6.886765 0.740600 -0.768075
102.H 4.911888 5.083752 -0.290827
103.H 7.143839 -2.276887 -0.076371
104.H -2.970009 2.391720 -0.514577
105.H -2.521334 -4.516506 -0.272019
106.H 6.364160 1.610619 0.101411
107.H -6.363209 -1.606863 -0.101965
108.H -7.140245 2.278023 0.072815
109.H -4.915945 -5.081749 0.291943
110.H 2.517883 4.514798 0.272429
111.H 6.886969 -0.741450 0.767182
112.H 2.971791 -2.396658 0.509130
113.H -7.407148 0.753027 0.932527
114.H -6.571419 -2.876194 1.130276
115.H 4.536555 -3.041710 1.054576
116.H -4.602204 4.315165 1.165975
117.H -2.641720 -5.298951 1.292144
118.H -6.262608 3.907497 1.663449
119.H 6.136295 3.455282 1.579235
120.H 3.987565 -1.457780 1.624076
121.H -4.760791 -4.099472 1.766691
122.H 0.645065 -3.949921 1.377134
123.H 4.487346 4.115290 1.750887
124.H 0.685634 -0.909565 1.460744
125.H 5.169311 1.146546 1.993301
126.H -0.724598 -6.054047 1.972657
127.H -6.030909 -0.691314 2.181071
128.H -2.611979 2.846727 1.958842
129.H 0.209547 3.017072 2.251209
130.H -4.691879 -1.799341 2.446580
131.H -5.093490 4.497736 2.862842
132.H 1.818628 -4.560936 2.573407
133.H 1.232646 -2.889704 2.673073
134.H -6.681071 1.822725 3.186801
135.H -2.913550 1.438276 2.990032
136.H -0.069375 1.375684 2.857616
137.H -0.724197 -1.032255 3.205984
138.H 0.399462 -6.495414 3.268461
139.H 4.880644 2.250071 3.329861
140.H -1.327147 -6.299053 3.632055
141.H -2.464498 -0.952505 3.559475
142.H 2.402704 4.750148 3.494594
143.H -3.162061 3.079790 3.633966
144.H -3.522548 -5.073136 3.771568
145.H -5.290967 0.862150 3.753253
146.H 3.169375 -0.664656 3.658832
147.H -0.179501 2.758209 3.958467
148.H -4.100314 -3.426656 4.119767
149.H -5.517258 2.523524 4.329934
150.H 1.410714 -0.651896 3.880744
151.H 3.776680 4.080241 4.405908
152.H -1.334893 -1.546879 4.788905
153.H 1.133385 -4.895006 4.992222
154.H -2.886907 -4.184528 5.166003
155.H 4.665785 0.911489 5.017770
156.H 0.472763 -3.250698 5.101281
157.H 2.173687 4.171807 5.155315
158.H 2.459645 -1.232797 5.189235
159.H -0.543246 -4.651214 5.522558
160.H 0.335731 0.959383 5.587586
161.H 3.944724 2.111330 6.118107
162.H 1.339396 2.135335 6.466449
163.H 3.891965 0.382404 6.521662
164.H 1.462644 0.405080 6.844990
165.N -3.145225 -1.834672 -2.100016
166.N 2.272221 3.168443 -1.377034
167.N 4.281979 0.320756 -0.955019
168.N 4.755870 2.966761 0.010919
169.N -4.757152 -2.965016 -0.010045
170.N -4.281715 -0.321717 0.957094
171.N -2.272839 -3.170077 1.376754
172.N 3.144369 1.836870 2.100830
173.P -0.551065 0.969031 -0.033208
174.P 0.553674 -0.973291 0.029834
175.Si -2.217304 -2.241979 -3.548439
176.Si 1.805572 3.316347 -3.069917
177.Si 4.916478 -1.313023 -0.703659
178.Si -4.915316 1.311759 0.701594
179.Si -1.806004 -3.316584 3.069678
180.Si 2.215254 2.244050 3.548897
181.U 2.479728 1.355276 -0.035627
182.U -2.479983 -1.355887 0.036892
-978.05574917 eV

## Sheet: Cmpd9
9
1.C -2.295045 1.764330 -6.226804
2.C 2.034095 1.357676 -5.934165
3.C -2.479450 0.422133 -5.926250
4.C -3.110992 -2.297988 -5.778110
5.C -2.427742 2.699481 -5.209886
6.C 2.338994 1.141870 -4.436126
7.C -2.727428 -0.030981 -4.621588
8.C 3.817576 0.702941 -4.341536
9.C 1.713623 3.594813 -4.271778
10.C -3.009959 -1.539244 -4.435138
11.C 1.390104 0.029157 -3.950853
12.C 1.633433 4.828481 -3.630021
13.C 3.640934 -2.840955 -3.640048
14.C -4.382703 -1.715682 -3.753523
15.C 2.154124 2.437726 -3.617939
16.C -2.680568 2.336413 -3.878500
17.C 3.818469 -5.271719 -3.179529
18.C -1.869737 -2.208099 -3.645157
19.C -2.845962 4.871600 -3.503050
20.C -2.746403 0.938524 -3.559536
21.C 3.691598 -3.887300 -2.507225
22.C -2.934950 3.469359 -2.861116
23.C 2.062696 4.928315 -2.316918
24.C 2.476474 2.538350 -2.222744
25.C -4.362121 3.327634 -2.294505
26.C 2.354809 -3.892204 -1.746670
27.C 4.914143 -3.561617 -1.611483
28.C 5.933537 -4.519585 -1.497797
29.C 2.515106 3.814143 -1.586424
30.C -1.893090 3.454398 -1.735248
31.C 6.480133 0.479482 -1.329182
32.C -6.216682 0.022291 -1.140226
33.C 7.156950 -4.241363 -0.897051
34.C 5.140145 -2.286351 -0.995114
35.C 4.267476 5.125076 -0.353711
36.C 6.449358 -1.930595 -0.540307
37.C 7.419383 -2.942568 -0.477536
38.C -8.385472 0.344701 -0.015238
39.C -1.989727 -4.818913 -0.685236
40.C -3.617707 -2.950033 -0.612184
41.C 3.076957 4.144059 -0.183719
42.C 8.385488 -0.344662 0.015283
43.C 6.858175 -0.481444 -0.179531
44.C -6.858131 0.481438 0.179557
45.C -7.419280 2.942609 0.477428
46.C -6.449340 1.930558 0.540286
47.C -7.156842 4.241395 0.896965
48.C -4.267442 -5.125062 0.353738
49.C -3.076908 -4.144059 0.183691
50.C 1.989727 4.818902 0.685152
51.C 3.617660 2.950025 0.612242
52.C -5.140137 2.286297 0.995184
53.C -6.480178 -0.479517 1.329200
54.C 6.216571 -0.022444 1.140223
55.C -5.933449 4.519559 1.497760
56.C -4.914107 3.561556 1.611520
57.C 1.892950 -3.454489 1.735383
58.C -2.515040 -3.814142 1.586402
59.C -2.354769 3.892379 1.746692
60.C 4.362065 -3.327473 2.294436
61.C -2.062681 -4.928332 2.316887
62.C -2.476428 -2.538358 2.222721
63.C -3.691550 3.887300 2.507223
64.C 2.934938 -3.469437 2.861115
65.C -3.818559 5.271725 3.179543
66.C 2.846233 -4.871666 3.503084
67.C 2.746313 -0.938552 3.559525
68.C 1.869672 2.208170 3.645185
69.C 4.382594 1.715784 3.753505
70.C -3.640867 2.841048 3.640139
71.C -1.633348 -4.828499 3.629968
72.C 2.680494 -2.336445 3.878482
73.C -2.154046 -2.437727 3.617910
74.C -1.390100 -0.029098 3.950930
75.C -1.713503 -3.594818 4.271729
76.C 3.009838 1.539223 4.435144
77.C -3.817549 -0.702942 4.341576
78.C 2.727349 0.030973 4.621569
79.C -2.338957 -1.141876 4.436105
80.C 2.427742 -2.699501 5.209889
81.C 3.111015 2.297981 5.778112
82.C 2.479440 -0.422144 5.926243
83.C 2.295080 -1.764348 6.226804
84.C -2.034103 -1.357735 5.934157
85.H -2.088403 2.080680 -7.249640
86.H 2.227518 0.416319 -6.469196
87.H -2.434457 -0.298361 -6.738530
88.H 2.676043 2.130854 -6.380628
89.H -3.900475 -1.891380 -6.425976
90.H -2.163681 -2.294065 -6.334659
91.H 0.981862 1.624927 -6.106090
92.H -3.360961 -3.348696 -5.567035
93.H 1.426794 3.535429 -5.318327
94.H -2.338630 3.752471 -5.462392
95.H 3.986969 -0.193012 -4.956390
96.H 4.477758 1.501221 -4.712998
97.H 1.513979 -0.865785 -4.578586
98.H 2.795201 -3.051958 -4.313322
99.H 1.271783 5.707737 -4.163325
100.H -5.172014 -1.265435 -4.373597
101.H 4.567485 -2.864499 -4.232961
102.H 2.952995 -5.419295 -3.842400
103.H -3.573444 5.005925 -4.315681
104.H 4.725664 -5.352894 -3.794672
105.H -0.940292 -2.176872 -4.231523
106.H 0.343139 0.357321 -4.026368
107.H -4.617974 -2.784814 -3.632749
108.H -1.838631 5.086063 -3.888194
109.H 4.108265 0.469792 -3.311791
110.H -2.105796 -3.263875 -3.440196
111.H 3.515741 -1.830845 -3.239896
112.H 3.816566 -6.093676 -2.448913
113.H 1.583142 -0.260813 -2.912527
114.H -5.106072 3.447802 -3.096095
115.H -4.418418 -1.234399 -2.772858
116.H -3.072170 5.620275 -2.729986
117.H 1.531631 -4.105860 -2.446257
118.H -1.661422 -1.702228 -2.695923
119.H 6.980768 0.179424 -2.261186
120.H 5.775968 -5.513090 -1.910792
121.H -6.562068 0.631007 -1.987756
122.H 2.055379 5.906780 -1.836377
123.H -0.870268 3.442674 -2.138999
124.H -4.517682 2.347249 -1.832225
125.H -6.457636 -1.030798 -1.348161
126.H -2.402879 -5.087576 -1.670041
127.H 5.401875 0.493131 -1.527879
128.H -8.751246 0.922206 -0.875589
129.H 2.145448 -2.928294 -1.272907
130.H -4.106969 -3.310731 -1.524797
131.H -4.552417 4.095323 -1.529275
132.H 2.350588 -4.669202 -0.970418
133.H 3.957481 6.054613 -0.847587
134.H 6.801030 1.505113 -1.086765
135.H 8.938628 -0.663268 -0.879112
136.H -5.120100 0.129859 -1.140905
137.H 5.065089 4.674204 -0.962019
138.H 7.919054 -5.016070 -0.809532
139.H -2.005744 2.580422 -1.082930
140.H -2.007359 4.344646 -1.102779
141.H -8.627903 -0.712034 -0.201738
142.H -8.411314 2.710843 0.097161
143.H -4.685619 -5.388561 -0.630745
144.H -2.770741 -2.329913 -0.969819
145.H -1.137506 -4.142990 -0.841911
146.H 8.411417 -2.710767 -0.097295
147.H 8.627890 0.712078 0.201787
148.H -1.610846 -5.737754 -0.220356
149.H -0.029741 -1.670431 0.806424
150.H -7.918923 5.016121 0.809422
151.H 4.358166 2.372146 0.041798
152.H 1.610762 5.737679 0.220216
153.H -4.358255 -2.372241 -0.041713
154.H -8.938597 0.663332 0.879156
155.H 4.685695 5.388451 0.630790
156.H 8.751276 -0.922168 0.875628
157.H 0.029796 1.670495 -0.806403
158.H 1.137574 4.142910 0.841900
159.H -5.065075 -4.674102 0.961957
160.H -3.957489 -6.054545 0.847741
161.H -6.801096 -1.505130 1.086739
162.H 2.770678 2.329959 0.969930
163.H 2.007092 -4.344761 1.102917
164.H 5.120000 -0.130121 1.140814
165.H 4.552471 -4.095133 1.529202
166.H 6.457434 1.030651 1.348234
167.H -2.350636 4.669366 0.970437
168.H 2.005618 -2.580558 1.083008
169.H 4.107001 3.310751 1.524802
170.H -5.401922 -0.493205 1.527929
171.H 2.402858 5.087691 1.669931
172.H -5.775866 5.513067 1.910740
173.H -2.145280 2.928489 1.272930
174.H 4.517474 -2.347063 1.832168
175.H -6.980830 -0.179466 2.261196
176.H 6.561953 -0.631161 1.987751
177.H -2.055404 -5.906798 1.836347
178.H 0.870182 -3.442671 2.139273
179.H 3.072490 -5.620321 2.730016
180.H -3.816660 6.093692 2.448936
181.H 5.106049 -3.447553 3.096013
182.H -1.531624 4.106140 2.446284
183.H 4.418321 1.234532 2.772822
184.H 1.661395 1.702400 2.695889
185.H -1.583045 0.260852 2.912576
186.H -3.515617 1.830897 3.240103
187.H 2.105778 3.263952 3.440327
188.H -4.725782 5.352838 3.794648
189.H -4.108261 -0.469631 3.311872
190.H 4.617765 2.784944 3.632794
191.H 1.838948 -5.086296 3.888290
192.H 3.573780 -5.005854 4.315666
193.H -2.953116 5.419339 3.842447
194.H -1.271701 -5.707765 4.163266
195.H -4.567453 2.864622 4.232996
196.H 5.171948 1.265572 4.373551
197.H 0.940191 2.176922 4.231493
198.H -0.343126 -0.357199 4.026535
199.H -2.795176 3.052162 4.313429
200.H -4.477725 -1.501267 4.712948
201.H -1.514091 0.865837 4.578648
202.H -3.986925 0.192923 4.956564
203.H 2.338662 -3.752493 5.462404
204.H -1.426665 -3.535439 5.318275
205.H 3.360978 3.348681 5.566995
206.H 2.163764 2.294096 6.334766
207.H 3.900555 1.891359 6.425896
208.H -0.981877 -1.624997 6.106110
209.H -2.676078 -2.130913 6.380578
210.H 2.434466 0.298350 6.738526
211.H -2.227518 -0.416391 6.469211
212.H 2.088489 -2.080697 7.249652
213.O -2.825181 0.531895 -2.236388
214.O 2.731937 1.389949 -1.504574
215.O 4.103418 -1.393811 -0.841182
216.O -4.103418 1.393752 0.841259
217.O -2.731913 -1.389951 1.504567
218.O 2.825099 -0.531917 2.236375
219.P 0.054753 -1.012049 -0.462152
220.P -0.054756 1.012080 0.462151
221.U 2.733622 -0.018853 0.116147
222.U -2.733638 0.018853 -0.116154
-1281.14151741 eV

## Sheet: 3
3
C 1.301816000 -2.394457000 -5.164915000
C -0.013485000 0.789084000 -4.745476000
C 0.178393000 -2.271834000 -4.123944000
C -1.167382000 -2.555901000 -4.810871000
C 0.400571000 -3.309690000 -3.014383000
C 1.836586000 -0.181529000 -2.489662000
C -2.448871000 -0.179025000 -2.372178000
C -3.140836000 0.704166000 -1.333453000
C -2.049557000 2.600477000 0.839591000
C -0.198591000 5.727282000 0.539109000
C -3.025920000 1.434414000 0.995790000
C 0.901870000 4.351189000 -1.238104000
C 1.589918000 -2.472490000 1.273971000
C 0.920214000 4.711607000 0.254179000
C -3.339186000 -0.930902000 0.472759000
C 2.270980000 5.357102000 0.601948000
C -2.587956000 -1.533656000 1.659536000
C 0.491304000 3.597419000 3.144796000
C 2.201922000 2.003556000 1.141420000
C -0.681072000 -4.494926000 1.716317000
C 0.561242000 -1.117576000 4.364914000
C 0.121777000 -2.550823000 4.032710000
C 1.185909000 -3.536835000 4.539308000
C -1.205196000 -2.846720000 4.750747000
H 1.171898000 -1.692400000 -5.996159000
H 1.317618000 -3.406036000 -5.595969000
H 2.291887000 -2.216809000 -4.728977000
H 0.795138000 0.697615000 -5.478091000
H -1.162666000 -3.556791000 -5.266634000
H -1.381811000 -1.838175000 -5.611275000
H -0.960372000 0.687508000 -5.285804000
H 2.660013000 -0.333665000 -3.195285000
H 0.022565000 1.800347000 -4.327398000
H 0.350695000 -4.330811000 -3.419647000
H 1.385902000 -3.198971000 -2.545398000
H -2.001838000 -2.526421000 -4.102137000
H 1.915763000 0.859858000 -2.149028000
H 2.049916000 -0.854072000 -1.644688000
H -0.356698000 -3.224809000 -2.226675000
H -2.670918000 0.262935000 -3.358271000
H -2.827232000 1.738118000 -1.504824000
H -2.316750000 3.186009000 -0.057563000
H -4.238807000 0.663064000 -1.437778000
H -2.928930000 -1.172589000 -2.386908000
H -1.188490000 5.333944000 0.283492000
H -0.039449000 3.870840000 -1.525972000
H -4.072069000 1.771320000 0.894137000
H -0.048988000 6.639936000 -0.056167000
H -2.234405000 3.277327000 1.691170000
H 1.024604000 5.251228000 -1.858013000
H 1.528613000 -2.676658000 0.197596000
H -0.220710000 6.028352000 1.592595000
H 2.023306000 -1.473355000 1.425633000
H 1.717551000 3.666934000 -1.502500000
H -3.261839000 -1.627423000 -0.366924000
H -2.903126000 1.024032000 2.001994000
H 2.320247000 -3.177463000 1.684343000
H -4.410434000 -0.795946000 0.702041000
H 2.416892000 6.279957000 0.021853000
H -0.452933000 4.114241000 3.345232000
H -0.717407000 -4.637956000 0.631448000
H 2.488548000 1.797905000 0.102496000
H 3.114778000 4.696222000 0.373380000
H 2.338213000 5.630286000 1.661498000
H -2.851247000 -0.982138000 2.578752000
H 1.538086000 -0.879171000 3.926349000
H 0.000069000 -5.244391000 2.132893000
H -0.158709000 -0.379897000 3.993378000
H 0.516179000 2.700336000 3.771897000
H 2.077462000 1.049650000 1.675520000
H -2.995472000 -2.548423000 1.805904000
H 1.303845000 4.257756000 3.466157000
H 2.168567000 -3.351498000 4.090643000
H 3.063708000 2.491797000 1.608427000
H -1.680719000 -4.702630000 2.111632000
H 0.654498000 -0.979842000 5.452049000
H 0.915311000 -4.578686000 4.332876000
H -1.996021000 -2.148224000 4.457024000
H 1.307255000 -3.445197000 5.628509000
H -1.564370000 -3.862624000 4.549673000
H -1.080975000 -2.756889000 5.839884000
N -1.027341000 -0.261146000 -2.086791000
N -2.736165000 0.346064000 0.040575000
N -0.683207000 2.109090000 0.782276000
N -1.157977000 -1.518048000 1.402035000
Si 0.150796000 -0.494349000 -3.350432000
Si 0.646932000 3.109272000 1.313068000
Si -0.113144000 -2.723271000 2.114465000
U -0.147083000 0.007976000 0.019082000

## Sheet: Int1
Int1
C -0.650563000 -2.185113000 -6.026793000
C -2.934009000 -0.031564000 -4.698434000
C -0.867293000 -2.357161000 -4.513906000
C -1.941099000 -3.432638000 -4.288031000
C 0.444660000 -2.830780000 -3.873960000
C -0.052806000 0.636994000 -3.987984000
C -3.123425000 -1.335997000 -1.714742000
C -4.059729000 -0.219530000 -1.266782000
C -2.681819000 2.623597000 -0.787991000
C -0.661047000 5.650789000 -1.146753000
C -3.777940000 1.880001000 -0.033872000
C 1.246172000 4.074660000 -1.513539000
C 0.084205000 -3.083371000 1.058693000
C 0.388438000 4.771133000 -0.448536000
C -3.958995000 -0.234590000 1.175059000
C 1.289219000 5.665824000 0.419485000
C -2.851543000 -0.181224000 2.220747000
C -1.605434000 4.323415000 1.919467000
C 0.828247000 2.469007000 1.657052000
C -2.684803000 -3.542004000 2.293204000
C 0.581304000 -1.175490000 4.180087000
C -0.434727000 -2.319953000 4.076408000
C 0.272847000 -3.655062000 4.365505000
C -1.535467000 -2.109916000 5.128951000
H -1.571131000 -1.898085000 -6.546935000
H -0.309943000 -3.131284000 -6.471420000
H 0.112066000 -1.431225000 -6.252555000
H -2.684652000 0.088799000 -5.757978000
H -1.637979000 -4.379200000 -4.758713000
H -2.908126000 -3.153137000 -4.723337000
H -3.800737000 -0.697525000 -4.641019000
H 0.215006000 0.703453000 -5.048259000
H -3.238229000 0.952313000 -4.325333000
H 0.751107000 -3.798962000 -4.296138000
H 1.263621000 -2.124137000 -4.046761000
H -2.093834000 -3.636700000 -3.222642000
H -0.423736000 1.622442000 -3.684868000
H 0.862486000 0.437898000 -3.420349000
H 0.340738000 -2.961951000 -2.791296000
H -3.574160000 -1.846008000 -2.577341000
H -4.111359000 0.523127000 -2.067732000
H -2.742312000 2.390309000 -1.861571000
H -5.084438000 -0.584058000 -1.084894000
H -3.069950000 -2.102874000 -0.925517000
H -1.299230000 5.069312000 -1.821330000
H 0.644494000 3.423085000 -2.155102000
H -4.782923000 2.104312000 -0.428587000
H -0.166093000 6.419963000 -1.757039000
H -2.879474000 3.702582000 -0.706154000
H 1.735257000 4.819092000 -2.158625000
H 1.017874000 -2.514161000 1.008871000
H -1.308882000 6.173149000 -0.432957000
H 0.343883000 -4.111303000 1.331500000
H 2.032843000 3.456272000 -1.069309000
H -4.155605000 -1.286563000 0.946633000
H -3.752075000 2.210096000 1.009369000
H -0.340461000 -3.127129000 0.046834000
H -4.900985000 0.206482000 1.541409000
H 1.772646000 6.432964000 -0.202420000
H -2.460341000 4.811717000 1.440701000
H -3.017089000 -3.742718000 1.268984000
H 1.547920000 1.931500000 1.029068000
H 2.086958000 5.094105000 0.905821000
H 0.726532000 6.193172000 1.198769000
H -2.673003000 0.861754000 2.522574000
H 1.388599000 -1.271723000 3.446293000
H -2.429565000 -4.504756000 2.749471000
H 0.104989000 -0.202079000 4.022385000
H -1.993736000 3.605321000 2.649660000
H 0.348388000 1.750514000 2.333355000
H -3.207045000 -0.692627000 3.127125000
H -1.057902000 5.092884000 2.473923000
H 1.120956000 -3.822314000 3.693644000
H 1.419629000 3.142937000 2.284727000
H -3.534004000 -3.133088000 2.849920000
H 1.043781000 -1.160777000 5.177853000
H -0.404444000 -4.513137000 4.275261000
H -2.046610000 -1.148260000 5.007140000
H 0.662777000 -3.661959000 5.393660000
H -2.293250000 -2.901034000 5.101772000
H -1.099434000 -2.113397000 6.138427000
N -1.788122000 -0.784372000 -2.006767000
N -3.510948000 0.430722000 -0.062046000
N -1.380596000 2.232493000 -0.242194000
N -1.632001000 -0.780775000 1.667473000
Si -1.406754000 -0.660262000 -3.742880000
Si -0.464502000 3.445880000 0.672314000
Si -1.173641000 -2.382299000 2.287371000
U -0.785505000 0.092692000 -0.198336000
C 4.554282000 1.812075000 2.739172000
C 4.239246000 0.640309000 2.008650000
C 4.058095000 -0.610292000 2.659517000
C 4.172961000 0.715152000 0.589849000
C 3.777924000 -0.489203000 -0.213364000
C 3.878843000 -1.796706000 0.511683000
C 3.948331000 -1.826376000 1.933788000
C 4.822039000 3.006772000 2.093327000
C 4.456746000 1.927291000 -0.040750000
H 4.385279000 -0.529605000 -1.123769000
C 3.910515000 -3.004026000 -0.189950000
C 3.980180000 -3.081484000 2.590709000
C 3.984712000 -4.264725000 1.872780000
C 3.963598000 -4.228379000 0.471953000
H 3.884549000 -2.982003000 -1.277060000
H 4.028087000 -3.099343000 3.677032000
H 4.022108000 -5.217496000 2.393928000
H 3.989172000 -5.152127000 -0.099194000
C 4.783741000 3.066693000 0.694110000
H 4.602109000 1.752601000 3.824052000
H 5.073511000 3.892558000 2.670503000
H 4.411426000 1.976166000 -1.126145000
H 5.008666000 3.996726000 0.180005000
H 4.114604000 -0.649555000 3.744629000
P 1.986681000 -0.192439000 -0.949597000
H 1.914485000 -1.417470000 -1.691954000

## Sheet: TS1
TS1
C -0.370103000 -3.272891000 -5.643890000
C -2.618812000 -0.985514000 -4.547877000
C -0.559380000 -3.290692000 -4.118104000
C -1.616218000 -4.346063000 -3.758663000
C 0.769545000 -3.675211000 -3.453327000
C 0.244689000 -0.263837000 -3.836470000
C -2.908394000 -1.991789000 -1.479135000
C -3.768344000 -0.810418000 -1.043046000
C -2.260300000 1.986407000 -0.542632000
C -0.209329000 4.994245000 -0.817758000
C -3.389898000 1.274027000 0.194777000
C 1.730100000 3.442285000 -1.101445000
C 0.490360000 -3.610680000 1.182992000
C 0.811657000 4.118216000 -0.074422000
C -3.633362000 -0.843895000 1.393671000
C 1.657709000 5.012925000 0.846960000
C -2.516917000 -0.830249000 2.431131000
C -1.273592000 3.636125000 2.203267000
C 1.177535000 1.799805000 2.020556000
C -2.250668000 -4.231644000 2.433499000
C 0.979189000 -1.819845000 4.337278000
C -0.039989000 -2.960713000 4.226596000
C 0.665516000 -4.298909000 4.505050000
C -1.136532000 -2.756215000 5.284842000
H -1.304289000 -3.054232000 -6.172966000
H -0.020445000 -4.254032000 -5.996011000
H 0.375371000 -2.533996000 -5.959580000
H -2.317391000 -0.875254000 -5.594962000
H -1.305606000 -5.337601000 -4.118588000
H -2.590370000 -4.129872000 -4.213757000
H -3.460512000 -1.684460000 -4.522844000
H 0.513832000 -0.274821000 -4.898836000
H -2.980711000 -0.008146000 -4.211277000
H 1.083404000 -4.679541000 -3.773085000
H 1.575611000 -2.981037000 -3.714426000
H -1.758384000 -4.423227000 -2.675153000
H -0.116181000 0.744296000 -3.603662000
H 1.162186000 -0.427304000 -3.260037000
H 0.686339000 -3.690853000 -2.360886000
H -3.392644000 -2.477592000 -2.337459000
H -3.769188000 -0.073663000 -1.851879000
H -2.311269000 1.746356000 -1.616207000
H -4.815570000 -1.104097000 -0.859328000
H -2.901357000 -2.751794000 -0.682896000
H -0.800884000 4.413503000 -1.534270000
H 1.173288000 2.774494000 -1.766747000
H -4.381152000 1.540109000 -0.208665000
H 0.307575000 5.778291000 -1.389942000
H -2.437123000 3.069921000 -0.478335000
H 2.228118000 4.198290000 -1.726069000
H 1.340283000 -2.928558000 1.055509000
H -0.902944000 5.498226000 -0.134239000
H 0.908776000 -4.574416000 1.488724000
H 2.513183000 2.844406000 -0.623934000
H -3.861903000 -1.888288000 1.159873000
H -3.362941000 1.593477000 1.240939000
H 0.024846000 -3.768957000 0.201493000
H -4.559700000 -0.378629000 1.770242000
H 2.174953000 5.783536000 0.257247000
H -2.113926000 4.124749000 1.699495000
H -2.584717000 -4.418848000 1.407380000
H 1.997549000 1.382764000 1.429008000
H 2.426622000 4.441422000 1.378261000
H 1.048533000 5.535787000 1.593555000
H -2.326692000 0.201817000 2.762291000
H 1.786248000 -1.912656000 3.602659000
H -1.959192000 -5.194877000 2.865983000
H 0.505988000 -0.843971000 4.187401000
H -1.683540000 2.909446000 2.912974000
H 0.689076000 0.977899000 2.559239000
H -2.874390000 -1.366763000 3.322847000
H -0.750629000 4.403108000 2.784319000
H 1.509702000 -4.465630000 3.827940000
H 1.624605000 2.449096000 2.780289000
H -3.109415000 -3.864037000 3.004627000
H 1.442109000 -1.813052000 5.335041000
H -0.013880000 -5.155003000 4.414836000
H -1.643947000 -1.791610000 5.172749000
H 1.061948000 -4.311531000 5.530716000
H -1.897477000 -3.544222000 5.252822000
H -0.697507000 -2.770732000 6.292985000
N -1.541828000 -1.531164000 -1.778474000
N -3.179033000 -0.185236000 0.155229000
N -0.969898000 1.581076000 0.025777000
N -1.310686000 -1.419561000 1.846713000
Si -1.116339000 -1.537411000 -3.510669000
Si -0.081415000 2.773464000 0.992105000
Si -0.793531000 -3.005265000 2.441610000
U -0.471951000 -0.589573000 -0.054804000
C 5.025546000 1.018480000 3.257637000
C 4.789677000 -0.106238000 2.417820000
C 4.576926000 -1.394402000 2.945002000
C 4.829742000 0.075473000 0.997542000
C 4.561653000 -1.039095000 0.134157000
C 4.487185000 -2.357093000 0.689868000
C 4.455558000 -2.522269000 2.115681000
C 5.309171000 2.252816000 2.723635000
C 5.126910000 1.356772000 0.480417000
H 4.885259000 -0.953304000 -0.897969000
C 4.472289000 -3.511705000 -0.129658000
C 4.366446000 -3.840900000 2.648966000
C 4.342861000 -4.938319000 1.822979000
C 4.404759000 -4.773397000 0.417606000
H 4.511208000 -3.384132000 -1.208569000
H 4.337953000 -3.962908000 3.729072000
H 4.288757000 -5.937734000 2.246135000
H 4.400370000 -5.646903000 -0.228253000
C 5.365706000 2.424050000 1.320406000
H 4.988992000 0.879181000 4.335497000
H 5.495723000 3.100097000 3.377879000
H 5.152336000 1.489030000 -0.598168000
H 5.597753000 3.400796000 0.905328000
H 4.568295000 -1.528345000 4.024357000
P 2.327336000 -0.555403000 -0.813598000
H 2.247179000 -1.896398000 -1.342181000

## Sheet: Int2 (S = 3 2)
Int 2 (S = 3/2)
C -1.008470000 -2.678984000 -5.830032000
C -3.349750000 -0.363260000 -5.024248000
C -1.296233000 -2.614026000 -4.321190000
C -2.354451000 -3.669658000 -3.965848000
C -0.005575000 -2.922292000 -3.549115000
C -0.547687000 0.428638000 -4.080990000
C -3.832949000 -1.207093000 -1.865765000
C -4.702028000 -0.019697000 -1.462620000
C -3.281608000 2.844885000 -1.179791000
C -1.276415000 5.778316000 -1.971793000
C -4.358004000 2.140814000 -0.358691000
C 0.716361000 4.268860000 -2.007532000
C -0.409739000 -2.697788000 0.848922000
C -0.228954000 5.068319000 -1.099679000
C -4.483652000 0.088973000 0.973446000
C 0.583160000 6.126837000 -0.334538000
C -3.340024000 0.219992000 1.974095000
C -2.290155000 4.876769000 1.251647000
C 0.211106000 3.123049000 1.323644000
C -2.912127000 -3.024392000 2.593158000
C 0.851211000 -0.747610000 3.349259000
C -0.439985000 -1.480818000 3.740218000
C -0.076626000 -2.802992000 4.436214000
C -1.239023000 -0.603498000 4.716204000
H -1.911616000 -2.519740000 -6.429490000
H -0.610384000 -3.667426000 -6.099973000
H -0.263653000 -1.937570000 -6.142069000
H -2.974863000 -0.284831000 -6.050124000
H -2.002864000 -4.673621000 -4.243449000
H -3.300633000 -3.502985000 -4.494824000
H -4.173811000 -1.083519000 -5.032067000
H -0.112582000 0.341431000 -5.082508000
H -3.758680000 0.614806000 -4.749510000
H 0.345755000 -3.938860000 -3.776666000
H 0.804056000 -2.231927000 -3.809914000
H -2.566136000 -3.684396000 -2.891068000
H -0.944161000 1.446145000 -3.988908000
H 0.276025000 0.317769000 -3.365536000
H -0.156267000 -2.864412000 -2.465270000
H -4.310331000 -1.706284000 -2.721197000
H -4.741454000 0.672887000 -2.309196000
H -3.349954000 2.520335000 -2.230281000
H -5.737272000 -0.323150000 -1.233668000
H -3.827508000 -1.953831000 -1.057220000
H -1.853710000 5.068987000 -2.575478000
H 0.177010000 3.506549000 -2.579887000
H -5.371398000 2.346464000 -0.741415000
H -0.785532000 6.470857000 -2.670581000
H -3.507761000 3.920584000 -1.194702000
H 1.211212000 4.935196000 -2.728570000
H 0.390225000 -2.057415000 0.457920000
H -1.981995000 6.368502000 -1.375223000
H 0.079022000 -3.578317000 1.279575000
H 1.504037000 3.758865000 -1.442291000
H -4.669928000 -0.976976000 0.811067000
H -4.307230000 2.525784000 0.664189000
H -1.020774000 -3.043988000 0.007651000
H -5.418900000 0.536382000 1.349315000
H 1.078258000 6.809235000 -1.040014000
H -3.134310000 5.294641000 0.694411000
H -3.530948000 -3.221665000 1.711383000
H 1.052484000 2.660380000 0.799994000
H 1.368484000 5.676096000 0.282289000
H -0.046654000 6.741723000 0.318791000
H -3.183893000 1.280628000 2.223124000
H 1.497307000 -1.359608000 2.711261000
H -2.513802000 -3.984670000 2.936841000
H 0.645377000 0.185560000 2.813025000
H -2.693587000 4.241341000 2.047442000
H -0.244345000 2.369166000 1.976882000
H -3.648364000 -0.261140000 2.913560000
H -1.770600000 5.712513000 1.732150000
H 0.484011000 -3.477170000 3.778303000
H 0.617013000 3.903607000 1.976284000
H -3.564313000 -2.639802000 3.383734000
H 1.433235000 -0.488453000 4.244652000
H -0.962961000 -3.340128000 4.792081000
H -1.487370000 0.368736000 4.276596000
H 0.558844000 -2.609065000 5.311713000
H -2.174399000 -1.080699000 5.033413000
H -0.651656000 -0.410078000 5.625067000
N -2.470389000 -0.744195000 -2.160489000
N -4.095741000 0.688204000 -0.318446000
N -1.956033000 2.545291000 -0.620528000
N -2.125156000 -0.367235000 1.398738000
Si -1.931295000 -0.849175000 -3.851078000
Si -1.084466000 3.880254000 0.164462000
Si -1.486176000 -1.841530000 2.156725000
U -1.400669000 0.387812000 -0.564228000
C 6.939823000 -0.548412000 4.614988000
C 6.440821000 -1.138456000 3.414522000
C 6.764215000 -2.445345000 3.034292000
C 5.573685000 -0.355455000 2.569015000
C 5.076721000 -0.919245000 1.388666000
C 5.402503000 -2.226421000 1.010089000
C 6.268946000 -3.011051000 1.854564000
C 6.605762000 0.733174000 4.960700000
C 5.250160000 0.977195000 2.966504000
H 4.418962000 -0.331219000 0.750427000
C 4.902801000 -2.811173000 -0.192923000
C 6.590787000 -4.342893000 1.453439000
C 6.090538000 -4.867805000 0.292430000
C 5.235886000 -4.092329000 -0.541538000
H 4.251648000 -2.212452000 -0.825092000
H 7.244497000 -4.933897000 2.090741000
H 6.344962000 -5.882964000 -0.000340000
H 4.849735000 -4.525426000 -1.460261000
C 5.749927000 1.506187000 4.125827000
H 7.593915000 -1.139820000 5.251503000
H 6.993942000 1.169067000 5.877338000
H 4.596613000 1.563084000 2.325054000
H 5.496120000 2.522122000 4.415937000
H 7.418482000 -3.036648000 3.672187000
P 1.526887000 0.364882000 -0.798723000
H 1.518418000 -0.927713000 -1.450935000

## Sheet: 7
7
U 2.336245000 -0.350731000 -1.658527000
U -2.351598000 0.324265000 1.638071000
C -0.279662000 -3.113460000 -5.775205000
C 2.674031000 3.112438000 -5.095924000
C 2.697846000 -1.454466000 -4.637401000
C 4.190524000 -1.603527000 -4.361315000
C -0.526915000 -3.355881000 -4.277525000
C -1.173753000 -4.739723000 -4.102891000
C 2.271658000 -4.676811000 -3.910784000
C -1.485796000 -2.279221000 -3.754094000
C 4.967406000 0.637029000 -3.763861000
C -4.621249000 2.968823000 -3.432077000
C 0.330280000 2.051390000 -3.441433000
C 1.163573000 5.491517000 -3.143797000
C -3.559027000 0.748507000 -2.974163000
C -5.992835000 1.086870000 -2.528286000
C 4.530679000 1.697598000 -2.760065000
C -4.609496000 1.755147000 -2.487800000
C 3.447534000 5.057635000 -2.225463000
C 2.030049000 4.482714000 -2.372527000
C 5.628036000 -1.286661000 -2.406971000
C 0.837564000 -3.577499000 -1.438901000
C 4.971284000 -2.074705000 -1.279259000
C 1.434601000 4.271252000 -0.975111000
C -2.447699000 3.119786000 -0.654194000
C -5.427635000 3.665031000 -0.161831000
C -2.736521000 -2.835679000 0.027249000
C -1.963197000 -5.796280000 1.786930000
C -5.447687000 0.528508000 0.950487000
C 6.478877000 -0.097373000 0.933570000
C 3.630944000 0.906119000 1.477715000
C -4.813216000 -3.863971000 2.027223000
C -1.805358000 -4.476641000 2.560052000
C -0.368799000 -3.964378000 2.397490000
C -5.703445000 1.042556000 2.362329000
C 5.362372000 -3.190960000 2.135630000
C 3.026203000 -2.412427000 2.554842000
C 4.488850000 -1.964093000 2.443133000
C 0.893637000 3.668271000 2.649431000
C -2.069891000 -4.744385000 4.050365000
C -3.253244000 2.605299000 3.688306000
C -4.867329000 -0.703584000 3.857312000
C 4.938463000 -1.364193000 3.785772000
C -3.559570000 -1.477489000 3.987482000
C 0.428705000 0.457183000 3.951763000
C 0.343412000 3.607843000 4.079778000
C -4.281612000 1.636366000 4.259293000
C 1.515216000 3.653879000 5.073925000
C -0.554933000 4.831898000 4.316599000
C -1.187317000 1.847382000 6.144091000
H -1.223795000 -3.191050000 -6.333708000
H 0.411591000 -3.846383000 -6.208314000
H 0.123395000 -2.112622000 -5.964201000
H 2.634506000 2.191197000 -5.686884000
H 2.022976000 3.842062000 -5.589098000
H 2.427481000 -2.134134000 -5.459010000
H 4.799148000 -1.429706000 -5.264771000
H 3.696182000 3.501062000 -5.145127000
H 2.493966000 -0.441231000 -5.016043000
H 2.568203000 -4.554973000 -4.957548000
H -4.834549000 2.646327000 -4.461352000
H 4.435916000 0.819248000 -4.702443000
H -2.132184000 -4.781302000 -4.640035000
H -2.428936000 -2.296331000 -4.319041000
H 1.574947000 5.718931000 -4.133616000
H -0.546274000 -5.544759000 -4.501831000
H -1.059136000 -1.275804000 -3.850474000
H 4.371883000 -2.632688000 -4.037303000
H -3.807339000 0.392554000 -3.984509000
H 1.769632000 -5.646294000 -3.824341000
H 0.319378000 1.239003000 -4.177310000
H 6.047757000 0.689712000 -3.980597000
H -0.390510000 2.803495000 -3.779054000
H -6.246755000 0.800784000 -3.559345000
H -3.656078000 3.487494000 -3.452018000
H 3.931700000 5.225579000 -3.195058000
H -5.389743000 3.700511000 -3.158325000
H 3.183527000 -4.727430000 -3.306171000
H 0.136219000 5.135370000 -3.281600000
H 4.823098000 2.684612000 -3.147486000
H -2.557011000 1.186844000 -3.018169000
H 6.328573000 -1.905166000 -2.992788000
H -1.385100000 -4.969302000 -3.052317000
H 1.103882000 6.441096000 -2.592743000
H -1.734578000 -2.427269000 -2.698421000
H -6.788943000 1.752821000 -2.173970000
H -3.502527000 -0.126330000 -2.318572000
H -0.037447000 1.648239000 -2.488908000
H 3.413686000 6.028217000 -1.709520000
H -6.020526000 0.172636000 -1.925672000
H 6.205381000 -0.472805000 -1.958590000
H 4.092605000 4.399910000 -1.632889000
H 5.095159000 1.572289000 -1.823851000
H 4.422853000 -2.930754000 -1.701881000
H -2.350311000 3.892959000 -1.423199000
H -5.436709000 4.491408000 -0.880374000
H 0.177554000 -4.435516000 -1.277038000
H 0.375054000 -2.718612000 -0.937620000
H -1.659456000 2.377327000 -0.826865000
H 1.784538000 -3.796781000 -0.933115000
H 0.402573000 3.908168000 -1.019653000
H -2.636424000 -3.772587000 -0.529793000
H -6.451758000 3.284997000 -0.088303000
H 5.761219000 -2.515076000 -0.653818000
H 1.425868000 5.215623000 -0.412148000
H 2.015753000 3.546937000 -0.394541000
H -3.580129000 -2.288371000 -0.408419000
H -1.824515000 -2.254473000 -0.153455000
H -1.775193000 -5.673052000 0.714315000
H -2.265757000 3.598780000 0.314696000
H -6.278170000 0.850691000 0.305892000
H 6.589561000 0.745466000 0.242939000
H -5.152991000 4.083798000 0.812261000
H 7.140363000 -0.900688000 0.593519000
H 3.823762000 1.707614000 0.755253000
H 0.385657000 1.334036000 0.271353000
H -2.962968000 -6.229493000 1.904188000
H -1.243450000 -6.540949000 2.156091000
H -5.486678000 -0.571676000 0.948243000
H -4.888115000 -4.830784000 1.518203000
H -0.107900000 -3.794768000 1.347995000
H -5.536889000 -3.190698000 1.555403000
H 5.043187000 -3.699246000 1.219213000
H 2.664890000 -2.845241000 1.616638000
H 2.555624000 0.693521000 1.478712000
H 6.843937000 0.233373000 1.911780000
H 3.896602000 1.289938000 2.467994000
H -5.711043000 2.135928000 2.328000000
H 1.585688000 2.845877000 2.440711000
H 0.347721000 -4.695135000 2.799518000
H 0.090882000 3.622318000 1.905871000
H 6.422880000 -2.932873000 2.029946000
H 1.441971000 4.607186000 2.486211000
H -6.682913000 0.717392000 2.751543000
H 2.357811000 -1.583125000 2.807270000
H -5.123307000 -4.017094000 3.065920000
H -3.698277000 3.162396000 2.850216000
H -0.213164000 -3.020252000 2.928978000
H 5.288319000 -3.924301000 2.951799000
H -3.090034000 -5.101359000 4.235824000
H 0.613923000 0.308739000 2.879975000
H -5.526706000 -1.265791000 3.189422000
H 2.916946000 -3.175455000 3.339016000
H -1.383992000 -5.517910000 4.425262000
H 5.988884000 -1.051491000 3.771014000
H -1.906825000 -3.848673000 4.659386000
H 4.334106000 -0.496790000 4.073623000
H -0.047753000 -0.450562000 4.339574000
H 2.194168000 2.801801000 4.954367000
H -3.778764000 -2.452822000 4.446491000
H -1.375785000 4.878731000 3.592863000
H -3.025764000 3.361985000 4.453291000
H -5.190008000 2.153694000 4.611689000
H 2.111132000 4.564520000 4.917233000
H 0.026855000 5.758604000 4.206569000
H -2.896942000 -0.961451000 4.698970000
H 4.835218000 -2.109311000 4.587674000
H 1.402656000 0.547465000 4.444024000
H -5.386955000 -0.601397000 4.824996000
H -3.833419000 1.136212000 5.122828000
H 1.174477000 3.667230000 6.115255000
H -0.988412000 4.841973000 5.323968000
H -1.853206000 2.657303000 6.458577000
H -1.697665000 0.897249000 6.334609000
H -0.306285000 1.877778000 6.793950000
N 1.944335000 -1.710054000 -3.404449000
N 4.591355000 -0.698162000 -3.271463000
N 3.087332000 1.578783000 -2.516740000
N 4.067185000 -1.196056000 -0.525698000
N -4.139761000 1.005533000 0.481250000
N -2.922457000 -1.589421000 2.670044000
N -4.611774000 0.614569000 3.252865000
N -2.067811000 1.858887000 3.246264000
P -0.011308000 -0.033838000 -0.011273000
Si 2.069448000 2.792562000 -3.316020000
Si 1.134385000 -3.279285000 -3.287441000
Si -4.169566000 2.334553000 -0.693328000
Si 4.651828000 -0.629673000 1.050354000
Si -3.047431000 -3.162245000 1.868279000
Si -0.655891000 1.966662000 4.316551000

## Sheet: 8
8
U 2.478051000 1.383209000 -0.055526000
U -2.478116000 -1.383212000 0.055535000
C -1.431213000 -1.290175000 -6.062181000
C -3.895521000 -1.299345000 -5.709908000
C -2.541894000 -1.056206000 -5.022135000
C -0.172675000 4.492082000 -4.720110000
C -2.679609000 -4.027243000 -4.086185000
C -2.482364000 0.401504000 -4.549027000
C 3.185228000 4.130989000 -4.036660000
C 5.620049000 -1.956232000 -3.367010000
C 1.475406000 1.641955000 -3.587034000
C 0.216864000 4.517383000 -3.231897000
C 0.496530000 5.973321000 -2.823772000
C -0.389773000 -2.268319000 -3.115278000
C 3.284318000 -2.552343000 -2.715935000
C -0.960689000 3.994479000 -2.400329000
C 4.736015000 -2.482963000 -2.226002000
C -4.604075000 -2.031794000 -2.252204000
C 5.205382000 -3.898688000 -1.849451000
C 5.171138000 1.179266000 -1.656247000
C -5.086987000 -3.200219000 -1.407139000
C 4.486897000 4.190237000 -0.742199000
C 5.822226000 2.142496000 -0.671246000
C 2.984936000 4.445214000 -0.719832000
C -3.919340000 2.152388000 -0.779376000
C 6.676990000 -1.257686000 -0.116666000
C -6.677017000 1.257746000 0.116546000
C -5.822305000 -2.142524000 0.671107000
C -4.486951000 -4.190249000 0.742142000
C -2.984986000 -4.445217000 0.719832000
C 3.919392000 -2.152331000 0.779482000
C 5.087006000 3.200180000 1.407045000
C -5.171273000 -1.179296000 1.656147000
C -5.205484000 3.898640000 1.849552000
C -4.736164000 2.482890000 2.226068000
C 4.604101000 2.031762000 2.252129000
C 0.960642000 -3.994411000 2.400303000
C -3.284501000 2.552222000 2.716105000
C -0.496526000 -5.973283000 2.823790000
C 0.389845000 2.268348000 3.115429000
C -5.620286000 1.956117000 3.366989000
C -0.216888000 -4.517334000 3.231894000
C -1.475474000 -1.641929000 3.587020000
C -3.185248000 -4.130987000 4.036696000
C 2.679759000 4.027246000 4.086201000
C 2.482510000 -0.401497000 4.549042000
C 0.172671000 -4.492006000 4.720101000
C 2.542077000 1.056212000 5.022150000
C 3.895752000 1.299345000 5.709828000
C 1.431465000 1.290188000 6.062269000
H -1.594843000 -0.650241000 -6.941296000
H -3.985951000 -0.661775000 -6.601548000
H -1.408461000 -2.326435000 -6.420388000
H -4.012537000 -2.336985000 -6.042217000
H 0.614792000 4.898794000 -5.364515000
H -0.438558000 -1.051628000 -5.666716000
H -2.175051000 -4.272747000 -5.027258000
H -4.742444000 -1.055086000 -5.060031000
H 2.849756000 4.241406000 -5.073307000
H -1.071018000 5.104104000 -4.885040000
H -2.598396000 1.090910000 -5.397949000
H -0.405193000 3.480113000 -5.069829000
H -3.752893000 -4.172601000 -4.244352000
H 5.579584000 -2.640035000 -4.227449000
H 1.250228000 1.645536000 -4.658324000
H 4.054309000 3.464756000 -4.047353000
H 3.520473000 5.116154000 -3.696630000
H 5.286135000 -0.975104000 -3.722218000
H -1.526050000 0.636113000 -4.068476000
H 1.348897000 6.403533000 -3.362682000
H -2.348477000 -4.754326000 -3.336656000
H 0.167914000 -2.704273000 -3.950358000
H 3.207631000 -3.202226000 -3.599975000
H -3.276556000 0.624687000 -3.829512000
H -0.377195000 6.602625000 -3.047176000
H 6.672737000 -1.870831000 -3.072561000
H -4.877722000 -2.239157000 -3.296861000
H 2.368003000 1.020899000 -3.445641000
H 5.131834000 -4.566899000 -2.719608000
H 2.905657000 -1.564122000 -2.995723000
H 0.638337000 1.158762000 -3.075264000
H 0.016204000 -1.268688000 -2.935039000
H -1.836470000 4.648238000 -2.521723000
H -1.263971000 2.988542000 -2.708029000
H 4.656304000 1.755385000 -2.439181000
H 5.961244000 0.621822000 -2.178636000
H 0.690020000 6.065946000 -1.749673000
H -0.175819000 -2.875884000 -2.230469000
H -5.161510000 -1.122697000 -1.980346000
H 2.609449000 -2.954619000 -1.953451000
H -4.537796000 -4.093121000 -1.721626000
H 6.250264000 -3.916162000 -1.519004000
H 4.794479000 4.059974000 -1.783278000
H -6.162439000 -3.401105000 -1.551502000
H -0.715527000 3.953680000 -1.333879000
H -3.751840000 1.434041000 -1.589305000
H 6.570920000 2.789768000 -1.157135000
H 4.593905000 -4.337065000 -1.052961000
H 2.774881000 5.372861000 -1.271801000
H -0.728918000 0.865507000 -1.485101000
H 7.326731000 -0.730759000 -0.822054000
H -4.522353000 2.970484000 -1.188723000
H -6.760955000 0.760506000 -0.856089000
H 5.062289000 5.036312000 -0.332436000
H 7.078897000 -2.269497000 0.003399000
H -2.948663000 2.558075000 -0.485771000
H -2.661911000 -4.641085000 -0.314378000
H 6.343081000 1.552965000 0.088202000
H -6.343125000 -1.552994000 -0.088365000
H -7.078901000 2.269569000 -0.003495000
H -5.062321000 -5.036332000 0.332367000
H 2.661893000 4.641077000 0.314388000
H 6.760984000 -0.760396000 0.855938000
H 2.948702000 -2.558049000 0.485965000
H -7.326812000 0.730793000 0.821864000
H -6.571021000 -2.789801000 1.156956000
H 4.522448000 -2.970396000 1.188825000
H -4.593949000 4.337045000 1.053122000
H -2.774942000 -5.372861000 1.271810000
H -6.250344000 3.916146000 1.519038000
H 6.162468000 3.401042000 1.551366000
H 3.751937000 -1.433948000 1.589389000
H -4.794573000 -4.059977000 1.783207000
H 0.715465000 -3.953633000 1.333856000
H 4.537847000 4.093092000 1.721559000
H 0.728836000 -0.865492000 1.485177000
H 5.161504000 1.122653000 1.980243000
H -0.690000000 -6.065929000 1.749689000
H -5.961406000 -0.621861000 2.178505000
H -2.609571000 2.954518000 1.953685000
H 0.175844000 2.875916000 2.230634000
H -4.656476000 -1.755422000 2.439100000
H -5.131982000 4.566809000 2.719746000
H 1.836441000 -4.648147000 2.521695000
H 1.263902000 -2.988462000 2.707985000
H -6.672960000 1.870773000 3.072471000
H -2.905877000 1.563983000 2.995879000
H -0.016153000 1.268722000 2.935214000
H -0.638416000 -1.158729000 3.075235000
H 0.377207000 -6.602568000 3.047215000
H 4.877799000 2.239112000 3.296775000
H -1.348892000 -6.403499000 3.362696000
H -2.368080000 -1.020886000 3.445631000
H 2.348590000 4.754334000 3.336693000
H -3.207865000 3.202068000 3.600177000
H -3.520481000 -5.116161000 3.696681000
H -5.286428000 0.974954000 3.722151000
H 3.276647000 -0.624681000 3.829467000
H -0.167785000 2.704307000 3.950544000
H -4.054341000 -3.464770000 4.047399000
H -5.579848000 2.639862000 4.227474000
H 1.526160000 -0.636104000 4.068563000
H 3.753053000 4.172593000 4.244305000
H -1.250283000 -1.645497000 4.658307000
H 1.071028000 -5.104009000 4.885027000
H -2.849757000 -4.241389000 5.073339000
H 4.742628000 1.055095000 5.059886000
H 0.405174000 -3.480028000 5.069804000
H 2.175258000 4.272752000 5.027304000
H 2.598604000 -1.090905000 5.397954000
H -0.614779000 -4.898725000 5.364522000
H 0.438783000 1.051645000 5.666870000
H 4.012790000 2.336982000 6.042140000
H 1.408742000 2.326447000 6.420477000
H 3.986249000 0.661765000 6.601454000
H 1.595150000 0.650253000 6.941373000
N -3.155785000 -1.839413000 -2.062919000
N 2.293692000 3.271476000 -1.268213000
N 4.226753000 0.299002000 -0.944896000
N 4.781562000 2.947553000 -0.008648000
N -4.781604000 -2.947576000 0.008564000
N -4.226851000 -0.299018000 0.944861000
N -2.293756000 -3.271474000 1.268222000
N 3.155799000 1.839412000 2.062908000
P -0.587235000 0.964935000 -0.052984000
P 0.587161000 -0.964925000 0.053060000
Si -2.235919000 -2.260242000 -3.521344000
Si 1.784248000 3.406586000 -2.961512000
Si 4.848566000 -1.345566000 -0.659950000
Si -4.848626000 1.345570000 0.659954000
Si -1.784297000 -3.406570000 2.961519000
Si 2.236016000 2.260251000 3.521381000

[truncated: 29 more sheets: Int3, TS2, Int4, Int5, TS3, 4, Int6 (S = 2), 6prime, 5, ArOInt1, ArOTS1, ArOInt2 (S = 3 2), 9, ArOInt3, ArOTS2, ArOInt4, ArOInt5, ArOTS3, 4prime, ArOInt6 (S = 2) …]
